# Supplementary material for: Awareness of Proton Pump Inhibitor Adverse Events and Treatment Pattern Change According to Physician Practice: A National Questionnaire Study in Korea
Source: J Pers Med. 2024 May 15;14(5):529. doi: 10.3390/jpm14050529 (PMC11122597; doi:10.3390/jpm14050529)
Supplement: Supplementary file 1 [file jpm-14-00529-s001.zip]

Archive with 1 entries (1 files):
- jpm-2963142-supplementary.pdf
